# Supplementary material for: Population dynamics and ecology of Arcobacter in sewage
Source: Front Microbiol. 2014 Nov 7;5:525. doi: 10.3389/fmicb.2014.00525 (PMC4224126; doi:10.3389/fmicb.2014.00525)
Supplement: Supplementary file 1 [file DataSheet1.ZIP]

Archive with 5 entries (5 files):
- Supplementary_Table_S2_metadata.docx
- Supplementary_Table_S3_rho_p.docx
- Supplementary_Table_S4_species.docx
- Supplementary_Figure_1_entropy.png
- Supplementary_Table_S1_samples.docx
